# Supplementary material for: Conserved Arginine of the Potyviridae Viral Genome-Linked Proteins (VPg) as a Key Determinant for eIF4E Binding
Source: Int J Mol Sci. 2026 Apr 4;27(7):3280. doi: 10.3390/ijms27073280 (PMC13073118; doi:10.3390/ijms27073280)
Supplement: Supplementary file 1 [file ijms-27-03280-s001.zip]

Archive with 1 entries (1 files):
- ijms-4146413-supplementary.pdf
